# Supplementary material for: Rational Design of AAV-rh74, AAV3B, and AAV8 with Limited Liver Targeting
Source: Viruses. 2023 Oct 28;15(11):2168. doi: 10.3390/v15112168 (PMC10675213; doi:10.3390/v15112168)
Supplement: Supplementary file 1 [file viruses-15-02168-s001.zip]

Archive with 1 entries (1 files):
- viruses-2647405-supplementary.pdf
